# Supplementary material for: Adipocyte-Derived CCHamide-1, Eiger, Growth-Blocking Peptide 3, and Unpaired 2 Regulate Drosophila melanogaster Oogenesis
Source: Biomolecules. 2025 Apr 1;15(4):513. doi: 10.3390/biom15040513 (PMC12024527; doi:10.3390/biom15040513)
Supplement: Supplementary file 1 [file biomolecules-15-00513-s001.zip]

Archive with 2 entries (2 files):
- biomolecules-3471270 supplementary Tables.xlsx
- Simmons Biomolecules Figure S1.pdf
