# Supplementary material for: Adipocyte-Derived CCHamide-1, Eiger, Growth-Blocking Peptide 3, and Unpaired 2 Regulate Drosophila melanogaster Oogenesis
Source: Biomolecules. 2025 Apr 1;15(4):513. doi: 10.3390/biom15040513 (PMC12024527; doi:10.3390/biom15040513)
Supplement: Supplementary file 1 [file biomolecules-15-00513-s001.zip › biomolecules-3471270 supplementary Tables.xlsx]

## Sheet: S1 qPCR  and RTPCR primers 
Table S1 qPCR and RT-PCR Primer Lists
qPCR Primers
Target	Direction	Sequence	Melting Temperature	Product Size
RP49	F	AGCATACAGGCCCAAGATCG	57.2	113
	R	TGTTGTCGATACCCTTGGGC	57.4
ccha1	F	CAGCATCCCTTGCCAAATTCA	61.2	132
	R	ATTCGCATTCGTATTTCTGTTGC	60.2
ccha2	F	CTGGTCGTTATCTGCACCGTG	63	85
	R	CGTAGCACACATGACCGTAGG	62.5
egr	F	CAGCTGATCCCCCTGGTTTT	62	73
	R	GCCAGATCGTTAGTGCGAGA	62
gbp3	F	ATCCCGAAGGACTGTGTGG	61	113
	R	TGGTTATTGGGACAGGTGATCC	61.4
upd2	F	CGG AAC ATC ACG ATG AGC GAA	57.6	100
	R	TCG GCA GGA ACT TGT ACT CG	56.9
RT-PCR Primers
Target	Direction	Sequence	Melting Temperature	Product Size
alpha tubulin	F	GCT GTT CCA CCC CGA GCA GCT GAT C	75	256
	R	GGC GAA CTC CAG CTT GGA CTT CTT GC	94
ccha1	F	ACT GAC GTC GGA CAA TTT GC	55.9	144
	R	ACA CGA ATG TCC GTA TTC CA	53.9
ccha2	F	GCAACAGAGCCAAGCGAAAA	56.7	313
	R	ATCAAGTTCACCCAGGCGAG	57.4
egr	F	ATG ACT GCC GAG ACC CTC AAG CCG	73	1230
	R	TTACACCTTGAAGATGCCAAAGTAG	61
gbp1	F	ATC CTA CCG CTG GTC TTC CTC	62	261
	R	CTC CAG CAA TAT TCG GTT GTC	60
gbp2	F	CGC CTC CTT CGT ATT ATC CAG	61	265
	R	CCA GAT GGT TGT GGT CTA TTG	58
gbp3	F	TGG GCA GAA TTT TCC ACA GGG	66	334
	R	GTC TTC TCG GTG GTG GTT TGG	64
sun	F	ACAATGACTGCCTGGAGAGC	60	177
	R	TTGGGTTTGACGCTGAGCTG	65
upd2	F	CGG AAC ATC ACG ATG AGC GAA	57.6	100
	R	TCG GCA GGA ACT TGT ACT CG	56.9

## Sheet: S2 qPCR RQ
Table S2: qPCR Relative Quantification Values
Target	RQ		Target	RQ
Control	1		Control	1
	1			1
	1			1
ccha1-RNAi	0.214		upd2 #1 - RNAi	0.283
	0.365			0.772
	0.119			0.256
			upd2 #2 -RNAi	0.236
Control	1			0.159
	1			2.56
	1			1.478
ccha2-RNAi	0.341			0.478
	0.722			0.631
	0.186
Control	1
	1		Target	Mean	SEM	p-value
	1		Control	1	0
egr #1 - RNAi	0.309		ccha1-RNAi	0.2327	0.07162	0.0004
	0.402		ccha2-RNAi	0.4163	0.1592	0.0215
	0.406		egr #1 RNAi	0.3723	0.03169	<0.0001
egr #2 - RNAi	0.097		egr #2 RNAi	0.368	0.1374	0.01
	0.464		gbp3-RNAi	0.678	0.1483	0.0957
	0.543		upd2 #1 -RNAi	0.437	0.1677	0.0284
			upd2 #2 RNAi	0.985	0.7878	0.9857
Control	1
	1
	1
gbp3-RNAi	0.852
	0.799
	0.383

## Sheet: S3 qPCR All 
	Table S3: Expanded qPCR data for Comparative Ct Experiments
	SampTrial	Target	EqCq Mean	Adjusted EqCq Mean	Δ EqCq Mean	Δ EqCq SE	ΔΔ EqCq	RQ	RQ Min	RQ Max
Control	E23	RP49	19.2025	19.2025
		ccha1	30.5447	30.5447	11.3422	0.119082	0	1	0.817118	1.22381
	F23	RP49	18.363	18.363
		ccha1	28.5561	28.5561	10.1932	0.0370435	0	1	0.939105	1.06484
	G23	RP49	18.5556	18.5556
		ccha1	30.1464	30.1464	11.5908	0.147968	0	1	0.778051	1.28526
CCHa-1 RNAI	ccha1-RNAi E23	RP49	20.6528	20.6528
		ccha1	34.2146	34.2146	13.5619	0.854961	2.21969	0.214687	0.0467971	0.984905
	ccha1-RNAi F23	RP49	18.7535	18.7535
		ccha1	30.4007	30.4007	11.6472	0.182888	1.45401	0.365005	0.267661	0.497752
	ccha1-RNAi G24	RP49	18.1895	18.1895
		ccha1	32.8514	32.8514	14.6619	0.188715	3.07111	0.118988	0.0863966	0.163874
	Sample	Target	EqCq Mean	Adjusted EqCq Mean	Δ EqCq Mean	Δ EqCq SE	ΔΔ EqCq	RQ	RQ Min	RQ Max
Control	Control B23	RP49	18.7311	18.7311
		ccha2	22.2395	22.2395	3.50836	0.0184442	0	1	0.969202	1.03178
	Control C23	RP49	19.1274	19.1274
		ccha2	22.9614	22.9614	3.83393	0.0479403	0	1	0.921908	1.08471
	Control D23	RP49	19.4109	19.4109
		ccha2	22.2545	22.2545	2.8435	0.0627621	0	1	0.899021	1.11232
CCHa-2 RNAI	ccha2-RNAi B23	RP49	18.1728	18.1728
		ccha2	23.2314	23.2314	5.05859	0.0294883	1.55023	0.341456	0.324798	0.358967
	ccha2-RNAi C23	RP49	18.8877	18.8877
		ccha2	23.19	23.19	4.30231	0.0380739	0.468379	0.722776	0.677578	0.77099
	ccha2-RNAi D23	RP49	19.0623	19.0623
		ccha2	24.3322	24.3322	5.26988	0.02051	2.42637	0.186033	0.179673	0.192618
	Sample	Target	EqCq Mean	Adjusted EqCq Mean	Δ EqCq Mean	Δ EqCq SE	ΔΔ EqCq	RQ	RQ Min	RQ Max
Control	E23	RP49	20.6892	20.6892
		egr	32.9605	32.9605	12.2713	0.191149	0	1	0.723104	1.38293
	F23	RP49	20.9926	20.9926
		egr	31.0785	31.0785	10.0859	0.0589862	0	1	0.904797	1.10522
	G24	RP49	20.1525	20.1525
		egr	32.0688	32.0688	11.9162	0.163153	0	1	0.758268	1.31879
egr RNAi #1	E23	RP49	18.6358	18.6358
		egr	32.6012	32.6012	13.9655	0.0425837	1.69417	0.309033	0.2875	0.332178
	F23	RP49	20.1256	20.1256
		egr	31.525	31.525	11.3994	0.198509	1.31355	0.40233	0.287317	0.563382
	G24	RP49	19.0613	19.0613
		egr	32.2757	32.2757	13.2144	0.209535	1.29817	0.406641	0.285016	0.580167
	Sample	Target	EqCq Mean	Adjusted EqCq Mean	Δ EqCq Mean	Δ EqCq SE	ΔΔ EqCq	RQ	RQ Min	RQ Max
Control	E23	RP49	19.8137	19.8137
		egr	31.0703	31.0703	11.2566	0.117857	0	1	0.818818	1.22127
	F23	RP49	20.3427	20.3427
		egr	30.4352	30.4352	10.0925	0.174289	0	1	0.74408	1.34394
	G24	RP49	19.6228	19.6228
		egr	31.6072	31.6072	11.9845	0.156239	0	1	0.767211	1.30342
egr RNAi #2	E23	RP49	19.7976	19.7976
		egr	34.4123	34.4123	14.6147	0.13681	3.35807	0.0975259	0.0773298	0.122997
	F23	RP49	19.7433	19.7433
		egr	30.9406	30.9406	11.1973	0.146139	1.10485	0.46495	0.362879	0.595733
	G24	RP49	19.2937	19.2937
		egr	32.1575	32.1575	12.8638	0.224723	0.879288	0.543636	0.371346	0.795862
	Sample	Target	EqCq Mean	Adjusted EqCq Mean	Δ EqCq Mean	Δ EqCq SE	ΔΔ EqCq	RQ	RQ Min	RQ Max
Control	B23	RP49	19.0957	19.0957
		gbp3	22.6927	22.6927	3.59707	0.0554373	0	1	0.910259	1.09859
	C23	RP49	19.4017	19.4017
		gbp3	23.3522	23.3522	3.95051	0.0420774	0	1	0.931121	1.07397
	D23	RP49	19.9586	19.9586
		gbp3	22.1263	22.1263	2.1677	0.0284781	0	1	0.952847	1.04949
Gbp3 RNAi	B23	RP49	22.1604	22.1604
		gbp3	25.9875	25.9875	3.82711	0.0496862	0.230037	0.852613	0.783706	0.927578
	C23	RP49	18.6969	18.6969
		gbp3	22.9702	22.9702	4.27326	0.0281423	0.322751	0.799544	0.762277	0.838633
	D23	RP49	18.9851	18.9851
		gbp3	22.5355	22.5355	3.55036	0.0303219	1.38266	0.383512	0.364288	0.403752
	Sample	Target	EqCq Mean	Adjusted EqCq Mean	Δ EqCq Mean	Δ EqCq SE	ΔΔ EqCq	RQ	RQ Min	RQ Max
Control	B23	RP49	19.0257	19.0257
		upd2	32.224	32.224	13.1983	0.285911	0	1	0.615744	1.62405
	C23	RP49	18.8108	18.8108
		upd2	33.633	33.633	14.8221	0.550151	0	1	0.375216	2.66513
	D23	RP49	20.1055	20.1055
		upd2	34.2002	34.2002	14.0948	0.494828	0	1	0.385857	2.59163
upd2 RNAi #1	B23	RP49	24.9813	24.9813
		upd2		40	15.0187		1.82041	0.283141	0.283141	0.283141
	C23	RP49	24.8049	24.8049
		upd2		40	15.1951		0.372995	0.772178	0.772178	0.772178
	D23	RP49	23.9409	23.9409
		upd2		40	16.0591		1.96437	0.256251	0.256251	0.256251
	Sample	Target	EqCq Mean	Adjusted EqCq Mean	Δ EqCq Mean	Δ EqCq SE	ΔΔ EqCq	RQ	RQ Min	RQ Max
Control	B23	RP49	19.6198	19.6198
		upd2	32.7608	32.7608	13.1409	0.381678	0	1	0.52343	1.91048
	C23	RP49	19.8515	19.8515
		upd2	33.1649	33.1649	13.3134	0.182054	0	1	0.734345	1.36176
	D23	RP49	20.0977	20.0977
		upd2	35.6129	35.6129	15.5152	1.58171	0	1	0.0476449	20.9886
upd2 RNAi #2	B23	RP49	24.7757	24.7757
		upd2		40	15.2243		2.08333	0.235969	0.235969	0.235969
	C23	RP49	24.0389	24.0389
		upd2		40	15.9611		2.64763	0.159582	0.159582	0.159582
	D23	RP49	25.8434	25.8434
		upd2		40	14.1566		-1.35869	2.56452	2.56452	2.56452
	Sample	Target	EqCq Mean	Adjusted EqCq Mean	Δ EqCq Mean	Δ EqCq SE	ΔΔ EqCq	RQ	RQ Min	RQ Max
Control	E23	RP49	20.8122	20.8122
		upd2	33.1943	33.1943	12.3822	0.546111	0	1	0.396039	2.52501
	F23	RP49	19.4439	19.4439
		upd2	30.0248	30.0248	10.5809	0.122005	0	1	0.813078	1.22989
	G24	RP49	19.799	19.799
		upd2	31.7914	31.7914	11.9924	0.21641	0	1	0.692777	1.44347
upd2 RNAi #2	E23	RP49	18.6183	18.6183
		upd2	30.4372	30.4372	11.8189	0.111419	-0.563299	1.47764	1.2232	1.78501
	F23	RP49	19.501	19.501
		upd2	31.1462	31.1462	11.6452	0.279952	1.0643	0.478204	0.297442	0.76882
	G24	RP49	18.9664	18.9664
		upd2	31.6236	31.6236	12.6572	0.381671	0.664735	0.630805	0.330186	1.20512

## Sheet: S4 Average Adipocyte Size
Table S4: Average Adipocyte Size Binned Distributions and ANOVA
One Way ANOVA Less than 400											Control				ccha1-RNAi
Number of families	1									100-400	20.4	32	27.7	27.3	13.4	6.7	29.1	7
Number of comparisons per family	7									500-1000	60.4	64	63.3	67	73.3	72	57.3	67.1
Alpha	0.05									1100 and up	19.2	4	10	5.7	13.3	21.3	13.6	25.9
Dunnett's multiple comparisons test	Mean Diff.	95.00% CI of diff.	Below threshold?	Summary	Adjusted P Value	A-?					ccha2-RNAi				egr-RNAi #1
Control vs. ccha1-RNAi	12.8	-10.54 to 36.14	No	ns	0.4936	B	ccha1-RNAi			100-400	36.7	4	34.7	14	2.7	7.3	28	14.7
Control vs. ccha2-RNAi	4.5	-18.84 to 27.84	No	ns	0.9922	C	ccha2-RNAi			500-1000	50	69.3	58	62.7	70	68	68	69.3
Control vs. egr-RNAi	13.68	-9.666 to 37.02	No	ns	0.4267	D	egr-RNAi #1			1100 and up	13.3	26.7	7.3	23.3	27.3	24.7	4	16
Control vs. egr-RNAi #2	11.08	-12.27 to 34.42	No	ns	0.6357	E	egr-RNAi #2
Control vs. gbp3-RNAi	7.475	-15.87 to 30.82	No	ns	0.9025	F	gbp3-RNAi				egr-RNAi #2				gbp3-RNAi
Control vs. upd2-RNAi #1	11.95	-11.39 to 35.29	No	ns	0.5624	G	upd2-RNAi #1			100-400	3.4	2.7	24.1	32.9	12.7	18	10.8	36
Control vs. upd2-RNAi #2	2.225	-21.12 to 25.57	No	ns	>0.9999	H	upd2-RNAi #2			500-1000	75.3	62.6	63.8	54.3	64.6	71.3	64.9	52
										1100 and up	21.3	34.7	12	12.8	22.7	10	24.3	12
Test details	Mean 1	Mean 2	Mean Diff.	SE of diff.	n1	n2	q	DF
Control vs. ccha1-RNAi	26.85	14.05	12.8	8.293	4	4	1.543	24			upd2-RNAi #1				upd2-RNAi #1
Control vs. ccha2-RNAi	26.85	22.35	4.5	8.293	4	4	0.5426	24		100-400	24	4.5	25.2	5.9	34.5	13.9	32	18.1
Control vs. egr-RNAi	26.85	13.18	13.68	8.293	4	4	1.649	24		500-1000	66.7	68.2	64.5	65.9	52.7	68.6	58.7	64.8
Control vs. egr-RNAi #2	26.85	15.78	11.08	8.293	4	4	1.335	24		1100 and up	9.3	27.3	10.3	28.1	12.8	17.5	9.3	17.1
Control vs. gbp3-RNAi	26.85	19.38	7.475	8.293	4	4	0.9013	24
Control vs. upd2-RNAi #1	26.85	14.9	11.95	8.293	4	4	1.441	24
Control vs. upd2-RNAi #2	26.85	24.63	2.225	8.293	4	4	0.2683	24
One-Way ANOVA 500-1000
Number of families	1
Number of comparisons per family	7
Alpha	0.05
Dunnett's multiple comparisons test	Mean Diff.	95.00% CI of diff.	Below threshold?	Summary	Adjusted P Value	A-?
Control vs. ccha1-RNAi	-3.75	-16.30 to 8.796	No	ns	0.9274	B	ccha1-RNAi
Control vs. ccha2-RNAi	3.675	-8.871 to 16.22	No	ns	0.9336	C	ccha2-RNAi
Control vs. egr-RNAi	-5.15	-17.70 to 7.396	No	ns	0.759	D	egr-RNAi #1
Control vs. egr-RNAi #2	-0.325	-12.87 to 12.22	No	ns	>0.9999	E	egr-RNAi #2
Control vs. gbp3-RNAi	0.475	-12.07 to 13.02	No	ns	>0.9999	F	gbp3-RNAi
Control vs. upd2-RNAi #1	-2.65	-15.20 to 9.896	No	ns	0.987	G	upd2-RNAi #1
Control vs. upd2-RNAi #2	2.475	-10.07 to 15.02	No	ns	0.9911	H	upd2-RNAi #2
Test details	Mean 1	Mean 2	Mean Diff.	SE of diff.	n1	n2	q	DF
Control vs. ccha1-RNAi	63.68	67.43	-3.75	4.458	4	4	0.8412	24
Control vs. ccha2-RNAi	63.68	60	3.675	4.458	4	4	0.8244	24
Control vs. egr-RNAi	63.68	68.83	-5.15	4.458	4	4	1.155	24
Control vs. egr-RNAi #2	63.68	64	-0.325	4.458	4	4	0.0729	24
Control vs. gbp3-RNAi	63.68	63.2	0.475	4.458	4	4	0.1066	24
Control vs. upd2-RNAi #1	63.68	66.33	-2.65	4.458	4	4	0.5944	24
Control vs. upd2-RNAi #2	63.68	61.2	2.475	4.458	4	4	0.5552	24
One-Way ANOVA Greater than 1100
Number of families	1
Number of comparisons per family	7
Alpha	0.05
Dunnett's multiple comparisons test	Mean Diff.	95.00% CI of diff.	Below threshold?	Summary	Adjusted P Value	A-?
Control vs. ccha1-RNAi	-8.8	-25.47 to 7.866	No	ns	0.5317	B	ccha1-RNAi
Control vs. ccha2-RNAi	-7.925	-24.59 to 8.741	No	ns	0.6336	C	ccha2-RNAi
Control vs. egr-RNAi	-8.275	-24.94 to 8.391	No	ns	0.5925	D	egr-RNAi #1
Control vs. egr-RNAi #2	-10.48	-27.14 to 6.191	No	ns	0.3572	E	egr-RNAi #2
Control vs. gbp3-RNAi	-7.525	-24.19 to 9.141	No	ns	0.6807	F	gbp3-RNAi
Control vs. upd2-RNAi #1	-9.025	-25.69 to 7.641	No	ns	0.5063	G	upd2-RNAi #1
Control vs. upd2-RNAi #2	-4.45	-21.12 to 12.22	No	ns	0.9567	H	upd2-RNAi #2
Test details	Mean 1	Mean 2	Mean Diff.	SE of diff.	n1	n2	q	DF
Control vs. ccha1-RNAi	9.725	18.53	-8.8	5.922	4	4	1.486	24
Control vs. ccha2-RNAi	9.725	17.65	-7.925	5.922	4	4	1.338	24
Control vs. egr-RNAi	9.725	18	-8.275	5.922	4	4	1.397	24
Control vs. egr-RNAi #2	9.725	20.2	-10.48	5.922	4	4	1.769	24
Control vs. gbp3-RNAi	9.725	17.25	-7.525	5.922	4	4	1.271	24
Control vs. upd2-RNAi #1	9.725	18.75	-9.025	5.922	4	4	1.524	24
Control vs. upd2-RNAi #2	9.725	14.18	-4.45	5.922	4	4	0.7515	24

## Sheet: S5 Average Lipid Droplet
Table S5: Lipid Droplet Bin Distributions and ANOVA
One-Way ANOVA less than 10										Binned Lipid Droplet Size
Number of families	1										less than 10				10-20
Number of comparisons per family	7									Control	32	18.7		19	56	46.3		43
Alpha	0.05									ccha1-RNAi	24	21.4	18	26	55	43.5	41	37
										ccha2-RNAi	22	17.6	12	22	56	41.4	43	48
Dunnett's multiple comparisons test	Mean Diff.	95.00% CI of diff.	Below threshold?	Summary	Adjusted P Value	A-?				egr-RNAi #1	24	23.1	20	25	56	38.7	45	44
Control vs. ccha1-RNAi	1.075	-10.48 to 12.63	No	ns	>0.9999	B	ccha1-RNAi			egr-RNAi #2	32.6	22	19		57	45.3	46
Control vs. ccha2-RNAi	1.525	-10.03 to 13.08	No	ns	0.9992	C	ccha2-RNAi			gbp3-RNAi	35	19.3			55	47.4
Control vs. egr-RNAi	-0.85	-12.40 to 10.70	No	ns	>0.9999	D	egr-RNAi #1			upd2-RNAi #1	30	16.3		18	57.4	46		47
Control vs. egr-RNAi #2	-5.375	-19.52 to 8.771	No	ns	0.8137	E	egr-RNAi #2			upd2-RNAi #2	28	22	21	21	59	39.4	45	42
Control vs. gbp3-RNAi	-5.225	-19.37 to 8.921	No	ns	0.8314	F	gbp3-RNAi
Control vs. upd2-RNAi #1	0.6	-10.95 to 12.15	No	ns	>0.9999	G	upd2-RNAi #1				30-50				60-90
Control vs. upd2-RNAi #2	-1.742	-14.22 to 10.73	No	ns	0.9989	H	upd2-RNAi #2			Control	9	16.4		15	2	8.9		10
										ccha1-RNAi	13	11.5	20	10	5	6.8	5	9
Test details	Mean 1	Mean 2	Mean Diff.	SE of diff.	n1	n2	q	DF		ccha2-RNAi	14	1.3	17	12	4	9.9	12	9
Control vs. ccha1-RNAi	21.93	20.85	1.075	3.989	4	4	0.2695	19		egr-RNAi #1	12	13	14	15	4	9	6	7
Control vs. ccha2-RNAi	21.93	20.4	1.525	3.989	4	4	0.3823	19		egr-RNAi #2	7.8	14.2	14			1.7	8.5	7.4
Control vs. egr-RNAi	21.93	22.78	-0.85	3.989	4	4	0.2131	19		gbp3-RNAi	7	14.3			1.7	9
Control vs. egr-RNAi #2	21.93	27.3	-5.375	4.885	4	2	1.1	19		upd2-RNAi #1	8.4	15.3		13	2.2	9		8
Control vs. gbp3-RNAi	21.93	27.15	-5.225	4.885	4	2	1.07	19		upd2-RNAi #2	10	9	15	11	2	12.6	9	9
Control vs. upd2-RNAi #1	21.93	21.33	0.6	3.989	4	4	0.1504	19
Control vs. upd2-RNAi #2	21.93	23.67	-1.742	4.308	4	3	0.4042	19			100 and above
										Control	1	9.7		13
One-Way ANOVA 10-20										ccha1-RNAi	3	16.8	16	18
Number of families	1									ccha2-RNAi	3	16.8	16	18
Number of comparisons per family	7									egr-RNAi #1	4	15	15	9
Alpha	0.05									egr-RNAi #2	0.9	10	13.6
										gbp3-RNAi	1.3	10
Dunnett's multiple comparisons test	Mean Diff.	95.00% CI of diff.	Below threshold?	Summary	Adjusted P Value	A-?				upd2-RNAi #1	2	13.4		14
Control vs. ccha1-RNAi	4.308	-11.39 to 20.00	No	ns	0.941	B	ccha1-RNAi			upd2-RNAi #2	1	17	10	17
Control vs. ccha2-RNAi	1.333	-14.36 to 17.03	No	ns	>0.9999	C	ccha2-RNAi
Control vs. egr-RNAi	2.508	-13.19 to 18.20	No	ns	0.9966	D	egr-RNAi #1
Control vs. egr-RNAi #2	-1	-17.78 to 15.78	No	ns	>0.9999	E	egr-RNAi #2
Control vs. gbp3-RNAi	-2.767	-21.53 to 15.99	No	ns	0.9979	F	gbp3-RNAi
Control vs. upd2-RNAi #1	-1.7	-18.48 to 15.08	No	ns	0.9998	G	upd2-RNAi #1
Control vs. upd2-RNAi #2	2.083	-13.61 to 17.78	No	ns	0.9989	H	upd2-RNAi #2
Test details	Mean 1	Mean 2	Mean Diff.	SE of diff.	n1	n2	q	DF
Control vs. ccha1-RNAi	48.43	44.13	4.308	5.491	3	4	0.7847	19
Control vs. ccha2-RNAi	48.43	47.1	1.333	5.491	3	4	0.2428	19
Control vs. egr-RNAi	48.43	45.93	2.508	5.491	3	4	0.4568	19
Control vs. egr-RNAi #2	48.43	49.43	-1	5.87	3	3	0.1704	19
Control vs. gbp3-RNAi	48.43	51.2	-2.767	6.562	3	2	0.4216	19
Control vs. upd2-RNAi #1	48.43	50.13	-1.7	5.87	3	3	0.2896	19
Control vs. upd2-RNAi #2	48.43	46.35	2.083	5.491	3	4	0.3794	19
One-way ANOVA 30-50
Number of families	1
Number of comparisons per family	7
Alpha	0.05
Dunnett's multiple comparisons test	Mean Diff.	95.00% CI of diff.	Below threshold?	Summary	Adjusted P Value	A-?
Control vs. ccha1-RNAi	-0.1583	-9.302 to 8.985	No	ns	>0.9999	B	ccha1-RNAi
Control vs. ccha2-RNAi	2.392	-6.752 to 11.54	No	ns	0.9526	C	ccha2-RNAi
Control vs. egr-RNAi	-0.03333	-9.177 to 9.110	No	ns	>0.9999	D	egr-RNAi #1
Control vs. egr-RNAi #2	1.467	-8.308 to 11.24	No	ns	0.9977	E	egr-RNAi #2
Control vs. gbp3-RNAi	2.817	-8.112 to 13.75	No	ns	0.9558	F	gbp3-RNAi
Control vs. upd2-RNAi #1	1.233	-8.541 to 11.01	No	ns	0.9992	G	upd2-RNAi #1
Control vs. upd2-RNAi #2	2.217	-6.927 to 11.36	No	ns	0.967	H	upd2-RNAi #2
Test details	Mean 1	Mean 2	Mean Diff.	SE of diff.	n1	n2	q	DF
Control vs. ccha1-RNAi	13.47	13.63	-0.1583	3.199	3	4	0.0495	19
Control vs. ccha2-RNAi	13.47	11.08	2.392	3.199	3	4	0.7477	19
Control vs. egr-RNAi	13.47	13.5	-0.03333	3.199	3	4	0.01042	19
Control vs. egr-RNAi #2	13.47	12	1.467	3.419	3	3	0.4289	19
Control vs. gbp3-RNAi	13.47	10.65	2.817	3.823	3	2	0.7368	19
Control vs. upd2-RNAi #1	13.47	12.23	1.233	3.419	3	3	0.3607	19
Control vs. upd2-RNAi #2	13.47	11.25	2.217	3.199	3	4	0.693	19
One-Way ANOVA 60-90
Number of families	1
Number of comparisons per family	7
Alpha	0.05
Dunnett's multiple comparisons test	Mean Diff.	95.00% CI of diff.	Below threshold?	Summary	Adjusted P Value	A-?
Control vs. ccha1-RNAi	0.5167	-7.166 to 8.199	No	ns	>0.9999	B	ccha1-RNAi
Control vs. ccha2-RNAi	-1.758	-9.441 to 5.924	No	ns	0.9752	C	ccha2-RNAi
Control vs. egr-RNAi	0.4667	-7.216 to 8.149	No	ns	>0.9999	D	egr-RNAi #1
Control vs. egr-RNAi #2	1.1	-7.113 to 9.313	No	ns	0.9988	E	egr-RNAi #2
Control vs. gbp3-RNAi	1.617	-7.566 to 10.80	No	ns	0.994	F	gbp3-RNAi
Control vs. upd2-RNAi #1	0.5667	-7.647 to 8.780	No	ns	>0.9999	G	upd2-RNAi #1
Control vs. upd2-RNAi #2	-1.183	-8.866 to 6.499	No	ns	0.9973	H	upd2-RNAi #2
Test details	Mean 1	Mean 2	Mean Diff.	SE of diff.	n1	n2	q	DF
Control vs. ccha1-RNAi	6.967	6.45	0.5167	2.688	3	4	0.1922	19
Control vs. ccha2-RNAi	6.967	8.725	-1.758	2.688	3	4	0.6542	19
Control vs. egr-RNAi	6.967	6.5	0.4667	2.688	3	4	0.1736	19
Control vs. egr-RNAi #2	6.967	5.867	1.1	2.873	3	3	0.3829	19
Control vs. gbp3-RNAi	6.967	5.35	1.617	3.212	3	2	0.5033	19
Control vs. upd2-RNAi #1	6.967	6.4	0.5667	2.873	3	3	0.1972	19
Control vs. upd2-RNAi #2	6.967	8.15	-1.183	2.688	3	4	0.4403	19
One-way ANOVA over 100
Number of families	1
Number of comparisons per family	7
Alpha	0.05
Dunnett's multiple comparisons test	Mean Diff.	95.00% CI of diff.	Below threshold?	Summary	Adjusted P Value	A-?
Control vs. ccha1-RNAi	-5.55	-20.11 to 9.007	No	ns	0.7897	B	ccha1-RNAi
Control vs. ccha2-RNAi	-5.55	-20.11 to 9.007	No	ns	0.7897	C	ccha2-RNAi
Control vs. egr-RNAi	-2.85	-17.41 to 11.71	No	ns	0.9891	D	egr-RNAi #1
Control vs. egr-RNAi #2	-0.2667	-15.83 to 15.30	No	ns	>0.9999	E	egr-RNAi #2
Control vs. gbp3-RNAi	2.25	-15.15 to 19.65	No	ns	0.9991	F	gbp3-RNAi
Control vs. upd2-RNAi #1	-1.9	-17.46 to 13.66	No	ns	0.9993	G	upd2-RNAi #1
Control vs. upd2-RNAi #2	-3.35	-17.91 to 11.21	No	ns	0.9745	H	upd2-RNAi #2
Test details	Mean 1	Mean 2	Mean Diff.	SE of diff.	n1	n2	q	DF
Control vs. ccha1-RNAi	7.9	13.45	-5.55	5.092	3	4	1.09	19
Control vs. ccha2-RNAi	7.9	13.45	-5.55	5.092	3	4	1.09	19
Control vs. egr-RNAi	7.9	10.75	-2.85	5.092	3	4	0.5597	19
Control vs. egr-RNAi #2	7.9	8.167	-0.2667	5.444	3	3	0.04899	19
Control vs. gbp3-RNAi	7.9	5.65	2.25	6.086	3	2	0.3697	19
Control vs. upd2-RNAi #1	7.9	9.8	-1.9	5.444	3	3	0.349	19
Control vs. upd2-RNAi #2	7.9	11.25	-3.35	5.092	3	4	0.6579	19

## Sheet: S6 Triglyceride and Bradford
Table S6 Triglyceride and Bradford Fold Changes
Triglyceride:Protein Fold Change Relative to Controls
Trial	Control	ccha1-RNAi	ccha2-RNAi	egr-RNAi #1	egr-RNAi #2	gbp3-RNAi	upd2-RNAi #1	upd2-RNAi #2
A	1	1.86	0.91	1	1.792	1.603	2.066	2.321
B	1	2.54682	0.828358	1	1.83818	1.17299	1.24058	0.981322
C	1	0.81381	1.5807	1	0.818629	1.04117	1.27852	0.814926
D	1	2.47386	3.58543	1	2.16847	4.59033	2.46741	1.41241
Ea	1	1.83236	5.2288
Eb	1			3.44758	2.69771
Ec	1						1.44833	1.77055
Ed	1					1.21838
Average	1	1.902	2.427	1.968	1.863	1.925	1.7	1.46
SEM	5.751e-07	0.3109	0.8592	0.4844	0.3071	0.6728	0.2424	0.2725
p-Value		0.003	0.0537	0.0247	0.0038	0.1012	0.0032	0.0504

## Sheet: S7 GSC-CC data
Table S7: GSC and Summarization
GSC Data
	t0 Control	t0 ccha1	t0 ccha2	t0 egr #1	t0 egr #2	t0 gbp3	t0 upd2 #1	t0 upd2 #2
Biological replicates	9	2	2	6	7	3	3	2
Minimum	1.838	2.219	2.482	1.902	1.446	2.121	1.874	2.444
Maximum	2.526	2.287	2.596	2.504	2.247	2.17	2.622	2.469
Range	0.688	0.068	0.114	0.602	0.801	0.049	0.748	0.025
Mean	2.202	2.253	2.539	2.215	1.995	2.144	2.25	2.457
Std. Deviation	0.2156	0.04808	0.08061	0.2343	0.2749	0.0247	0.374	0.01768
Std. Error of Mean	0.07187	0.034	0.057	0.09566	0.1039	0.01426	0.2159	0.0125
	t10 Control	t10 ccha1	t10 ccha2	t10 egr #1	t10 egr #2	t10 gbp3	t10 upd2 #1	t10 upd2 #2
Minimum	1.879	2.2	2.175	1.849	1.871	1.714	2.073	2.431
Maximum	2.27	2.391	2.278	2.282	2.35	2.108	2.214	2.488
Range	0.391	0.191	0.103	0.433	0.479	0.394	0.141	0.057
Mean	2.073	2.296	2.227	2.075	2.15	1.974	2.158	2.46
Std. Deviation	0.1409	0.1351	0.07283	0.1873	0.1867	0.2249	0.07504	0.04031
Std. Error of Mean	0.04696	0.0955	0.0515	0.07647	0.07056	0.1299	0.04332	0.0285
Germaria Per Sample Data
	t0 Control	t0 ccha1	t0 ccha2	t0 egr #1	t0 egr #2	t0 gbp3	t0 upd2 #1	t0 upd2 #2
Biological Replicates	9	2	2	6	7	3	3	2
Minimum	56	94	114	78	76	53	114	113
Maximum	137	96	114	123	144	99	135	124
Range	81	2	0	45	68	46	21	11
Sum	945	190	228	628	734	238	368	237
	t10 Control	t10 ccha1	t10 ccha2	t10 egr #1	t10 egr #2	t10 gbp3	t10 upd2 #1	t10 upd2 #2
Minimum	41	110	97	93	92	42	109	109
Maximum	124	115	114	125	116	121	128	123
Range	83	5	17	32	24	79	19	14
Sum	894	225	211	652	710	265	349	232
p-Value data from GSC counts
2 -way ANOVA		ccha1	ccha2	egr #1	egr #2	gbp3	upd2 #1	upd2 #2
Interaction p-value		0.3939	0.353	0.94	0.0637	0.8094	0.8484	0.4971
genotype p-value		0.651	0.0338	0.0745	0.861	0.0899	0.2611	0.5166
time p-value		0.1783	0.0198	0.9183	0.3844	0.3605	0.4944	0.0034

## Sheet: S8 Dcp-1+ Germaria
Table S8: Average Dcp-1 Positive Germaria Counts
Trial #	Control	ccha1-RNAi	ccha2-RNAi	egr-RNAi #1	egr-RNAi #2	gbp3-RNAi	upd2-RNAi #1	upd2-RNAi #2
1	26.1261	33.9806	43.0894	33.3333	49.1667	43.6893	51.8797	44.6541
2	34.1085	45.0704	26.9231	33.6735	43.0108	20.6897	46.1538	42.9907
3	20.4545	17.4312	35.3982	40	45.6311	17.6471	40.367	28.4404
4	33.3333	36.5217	39.1753	39.3162	33.6207	41.3223	33.9286	30.8943
Average	28.51	33.25	36.15	36.58	42.86	30.84	43.08	36.74
SEM	3.23	5.782	3.452	1.784	3.327	6.783	3.851	4.131
p-value		0.5006	0.1572	0.0712	0.0213	0.7668	0.0273	0.1672

## Sheet: S9 Dying Vitell. Follicles
Table S9: Average Number of Dying Vitellogenic Follicles
Trial #	Control	ccha1-RNAi	ccha2-RNAi	egr-RNAi #1	egr-RNAi #2	gbp3-RNAi	upd2-RNAi #1	upd2-RNAi #2
1	18.018	22.3301	14.6341	17.1717	10.8333	24.2718	12.782	22.6415
2	9.44882	21.3333	16.3043	13.6364	19.5876	6.60377	13.4454	15.9091
3	12.5	26.1438	31.8182	19.8198	23.5294	8.33333	14.4231	20.9302
4	11.1111	21.5517	9.93789	8.87097	27.3438	24.7706	16.7939	24
5	20	30.0885	31.4815
6	14.0741			23.4694	29.927
7	10.9375						20.4545	31.7881
8	18.9655					22.8571
Average	14.38	24.29	20.84	16.59	22.24	17.37	15.58	23.05
SEM	1.441	1.69	4.537	2.514	3.346	4.063	1.396	2.578
p-value		0.0011	0.1306	0.4264	0.0306	0.4285	0.5872	0.0085

## Sheet: S10 Blocked Ovulation
Table S10: Blocked Ovulation Percentages
Trial	Control	ccha1-RNAi	ccha2-RNAi	egr-RNAi #1	egr-RNAi #2	gbp3-RNAi	upd2-RNAi #1	upd2-RNAi #2
1	38.6905	16.6667	29.1667	25	29.1667	58.3333	16.6667	41.6667
2	25	17.6471	55.5556	35	35	78.5714	5	37.5
3	25	0	42.857	66.666	60	90.9	46.666	47.0588
Average	29.56	11.44	42.53	42.22	41.39	75.93	22.78	42.08
SEM	4.563	5.726	7.62	12.56	9.457	9.493	12.41	2.767
p-value		0.0685	0.2182	0.3971	0.3231	0.0117	0.6348	0.079

[truncated: 1 more sheets: Sheet1]
